# Supplementary material for: PET/CT Scanner and Bone Marrow Biopsy in Detection of Bone Marrow Involvement in Diffuse Large B-Cell Lymphoma
Source: PLoS One. 2017 Jan 18;12(1):e0170299. doi: 10.1371/journal.pone.0170299 (PMC5242511; doi:10.1371/journal.pone.0170299)
Supplement: S1 Dataset — (XLSX) [file pone.0170299.s001.xlsx]

## Sheet: spss
NUMBER	Sex	Age	STAGE	SymptomesB	Bulky	Spleen	Extranodalsite	IPI	BMBHISTO	BMIPET	RECURRENCE	TIMERECURRENCE	SURVIVAL	TIMESURVIVAL
2	female	46	3	no	no	no	no		no	no	no	730	alive	730
5	female	39	4	no	no	no	yes	3	no	no	no	730	alive	730
7	female	63	1	no	yes	no	no	1	no	no	no	730	alive	730
8	female	22	4	no	no	no	no	2	no	no	yes	278	alive	730
11	female	46	2	no	yes	no	yes	2	no	no	no	730	alive	730
12	female	52	4	yes	no	no	yes		no	yes	yes	223		386
15	female	29	2	no	yes	no	yes		no	no	no	730	alive	730
20	female	27	1	no	yes	no	no	0	no	no	no	730	alive	730
23	female	65	2	no	no	no	no		no	no	no	730	alive	730
24	female	21	1	no	yes	no	no		no	no	no	730	alive	730
25	female	67	1	no	no	no	yes		no	no	no	730	alive	730
26	female	65	3	no	no	no	yes		no	no	no	730	alive	730
27	female	22	2	yes	yes	no	yes		no	no	no	399	deceased	399
33	female	37	1	no	no	no	no		no	no	no	730	alive	730
35	female	61	2	no	no	no	no		no	no	no	730	alive	730
38	female	30	3	yes	no	no	no		no	no	no	730	alive	730
39	female	68	4	no	no	no	yes		yes	yes	yes	720	alive	730
40	female	29	4	yes	no	no	yes		no	yes	yes	265	deceased	651
41	female	28	2	no	yes	no	no	1	no	no	no	730	alive	730
42	female	31	1	no	yes	no	no	0	no	no	no	730	alive	730
43	female	28	4	no	no	no	yes	3	no	no	no	730	alive	730
46	female	36	4	no	no	no	no	2	no	yes	no	730	alive	730
47	female	31	3	no	yes	no	no		no	no	yes	90		90
52	female	52	1	no	no	no	no		no	no	no	730	alive	730
54	female	83	2	no	no	no	no		no	no	no	730	alive	730
1	male	68	3	no	no	no	yes	3	no	no	no	730	alive	730
3	male	44	4	no	no	no	yes		no	yes		494		494
4	male	51	3	no	yes	yes	no		no	no		543		543
6	male	16	4	yes	no	no	no	1	no	yes	no	730	alive	730
9	male	40	4	no	no	no	yes	3	no	no	no	730	alive	730
10	male	64	4	no	no	no	yes	4	no	no	no	730	alive	730
13	male	42	4	no	yes	no	yes		yes	yes	no	730	alive	730
14	male	45	2	no	no	no	no	0	no	no	no	730	alive	730
16	male	25	3	no	yes	no	yes	2	no	no		442		442
17	male	65	4	no	no	no	yes	4	yes	yes	yes	207	deceased	240
18	male	40	4	yes	no	no	yes	3	no	yes	no	730	alive	730
19	male	41	2	no	yes	no	no	1	no	no		541		541
21	male	70	3	no	no	yes	no		no	no	yes	216	deceased	382
22	male	74	2	no	no	no	no		no	no	no	730	deceased	730
28	male	64	1	no	no	no	yes		no	no	no	730	alive	730
29	male	57	4	no	no	no	no		no	no	no	730	alive	730
30	male	27	2	yes	yes	no	no		no	no	yes	190	deceased	365
31	male	46	4	no	no	no	yes		no	yes	yes	198	deceased	390
32	male	87	4	no	no	no	yes		no	yes	yes	110	deceased	110
34	male	62	4	no	no	no	yes		yes	yes	no	730	alive	730
36	male	40	1	no	no	no	no		no	no	no	730	alive	730
37	male	71	4	no	no	no	yes		no	no		500		500
44	male	72	3	no	no	no	no	3	no	no		530		530
45	male	67	4	no	no	no	yes		yes	no	no	730	alive	730
48	male	73	4	no	yes	yes	yes		no	no	yes	45		45
49	male	58	2	no	no	no	no		no	no	no	730	alive	730
50	male	81	3	no	no	yes	no		no	no	no	530	alive	530
51	male	68	1	no	no	no	no		no	no	no	450	alive	450
53	male	50	4	no	yes	no	yes		no	no	yes	120		120
